# Supplementary material for: Sex-Specific Expression of Non-Coding RNA Fragments in Frontal Cortex, Hippocampus and Cerebellum of Rats
Source: Epigenomes. 2022 Apr 2;6(2):11. doi: 10.3390/epigenomes6020011 (PMC9036230; doi:10.3390/epigenomes6020011)
Supplement: Supplementary file 1 [file epigenomes-06-00011-s001.zip]

Archive with 4 entries (4 files):
- Supplementary Figures.pptx
- Supplementary File S1.xlsx
- Supplementary File S2.xlsx
- Supplementary File S3.xlsx
