# Supplementary material for: Sex-Specific Expression of Non-Coding RNA Fragments in Frontal Cortex, Hippocampus and Cerebellum of Rats
Source: Epigenomes. 2022 Apr 2;6(2):11. doi: 10.3390/epigenomes6020011 (PMC9036230; doi:10.3390/epigenomes6020011)
Supplement: Supplementary file 1 [file epigenomes-06-00011-s001.zip › Supplementary File S1.xlsx]

## Sheet: tRF_Male
A B C ..set..
1 TRUE TRUE TRUE AnBnC
2 FALSE TRUE TRUE (BnC)\\(A)
3 TRUE FALSE TRUE (AnC)\\(B)
4 FALSE FALSE TRUE (C)\\(A<U+222A>B)
5 TRUE TRUE FALSE (AnB)\\(C)
6 FALSE TRUE FALSE (B)\\(A<U+222A>C)
7 TRUE FALSE FALSE (A)\\(B<U+222A>C)
..values..
1 Gdap2, Wdr44, Yes1, Rab21, Tmed7, Ppp1r14c, Car12, Arpp21, Sec14l2, Yipf6, Fam117b, Oser1, Ywhae, Kcnk10, Macf1, Glrb, Agpat5, Esyt2, Vgll3, Lypla1, Eva1b, Phf12, Sema3d, Slc18a2, Pfkfb3, Grm8, Lrrtm2, Icos, Lypd6b, Tet1, Cped1, Ptprf, Cx3cl1, Clic5, RGD1563510, Slc2a13, Ube2d3, Mbd2, Ash1l, Bicd1, Grin2a, Impad1, Mapk1ip1l, Ralyl, P2ry10, Ipo7, Prox1, Arid4b, Plekha3, Dscaml1, RGD1563325, Ppp3…
2 Mtdh, Ireb2, Plagl1, Tmem35, Strn3, Plcl1, Phf20l1, Phc1, Adra1a, Cpsf6, Slc44a1, Rtcd1, Jak2, 5-Sep, LOC100912943, Lancl2, Tsga10ip, Impa1, Cldn16, Tmem59l, Entpd5, Ndrg2, Col6a5, Taf2, Mmp14, N4bp2l2, Prkaa1, Sfmbt1, Alox12, Abl2, Pigy, Slc16a12, Ube4a, Foxp3, Brcc3, LOC102551231, Mapk8, Ssu72, Sipa1l2, Socs6, Olfml3, Fam161a, Plaur, Daglb, Fkbp8, Wdr96, Rasgrp1, Tfap2b, Nup62cl, Pccb, Fam8a1…
3,
4,
5 RGD1559714, Mmp16, Rap1b, Slc16a1, Per1, Tmem167a, Mbnl2, Ablim1, Tex10, Sel1l, Mybl1, Shroom2, Ubap2, Abhd13, Ndfip2, Kdm1b, Lrrc2, LOC100910007, Lrrc7, Lpar1, Hykk, Macrod2, Zfp26, LOC100910996, Ube2q2, Six4, Ndnf, Hlcs, LOC102551340, Tanc2, Vav3, Dhx40, Fpgt, Lrpap1, Snx3, Ppp3ca, LOC100362814, Fam219a, Smtnl2, Grid2, Stac, Cdc42, Cideb, Egfl6, LOC102553407, Pds5a, Npas2, Cd163, Rnf44, Heca,…
6 Kcmf1, Adamts9, Trim8, Cnn3, Cited2, Adam10, Ppp1r9a, Msl2, Jph1, Fbxw7, Arsk, E2f5, Sybu, Spry4, Rspry1, Cnep1r1, Zfp422, Rwdd4, Satb1, Raver2, Mrps34, RGD1561931, Ythdf2, Smo, Whsc1, Usp7, Mctp2, Ccser2, Ovol1, Abcg4, Tenm4, Boll, Purb, Ccny, Lrrc8c, Jam3, Knstrn, Lrp12, Hs6st2, Ubqln2, Irgq, Tspan11, Rfx2, Pgf, Dll4, Gjd2, Narg2, Hao1, Slfn5, Tmx4, Cpox, 7-Mar, Mavs, Phf20, Dpagt1, Zcchc16, …
7,
..count..
1 403
2 85
3 0
4 0
5 330
6 108
7 0

## Sheet: tRF_Female
A B C ..set..
1 TRUE TRUE TRUE AnBnC
2 FALSE TRUE TRUE (BnC)\\(A)
3 TRUE FALSE TRUE (AnC)\\(B)
4 FALSE FALSE TRUE (C)\\(A<U+222A>B)
5 TRUE TRUE FALSE (AnB)\\(C)
6 FALSE TRUE FALSE (B)\\(A<U+222A>C)
7 TRUE FALSE FALSE (A)\\(B<U+222A>C)
..values..
1 Gdap2, Wdr44, Yes1, Rab21, Tmed7, Ppp1r14c, Car12, Arpp21, Sec14l2, Yipf6, Fam117b, Oser1, Ywhae, Kcnk10, Macf1, Glrb, Agpat5, Esyt2, Vgll3, Lypla1, Eva1b, Phf12, Sema3d, Slc18a2, Pfkfb3, Grm8, Lrrtm2, Icos, Lypd6b, Tet1, Cped1, Ptprf, Cx3cl1, Clic5, RGD1563510, Slc2a13, Ube2d3, Mbd2, Ash1l, Bicd1, Grin2a, Impad1, Mapk1ip1l, Ralyl, P2ry10, Ipo7, Prox1, Arid4b, Plekha3, Dscaml1, RGD1563325, Ppp3…
2 Slc16a1
3 Ltbp1, Ogt, Zfp12, Mef2c, Mlxip, Khdrbs1, Rhoh, Bhlhe22, Rab1a, Ctnnb1, Cd81, Nat8l, Acsl1, Fam211a, Man1a1, Tpd52l2, Apc2, Vegfa, Capn5, Tnpo1, Sos2, Stk32a, Slc22a23, Slc24a4, Epn3, Rnf145, Efna3, Ep300, Prrt2, Igf1r, Ptbp2, Bap1, Ebf1, Tmem200c, Zbtb34, Dact2, LOC100912456, LOC690948, Tbc1d1, Rbm44, Sv2b, Cntn4, Sall3, Rab4a, Tmem245, Ago1, Mapre3, Med1, Snx4, Zfp185, RGD1306091, Nr1d1, Tor1…
4 Kcmf1, Adamts9, Trim8, Cnn3, Cited2, Adam10, Ppp1r9a, Msl2, Jph1, Fbxw7, Arsk, E2f5, Sybu, Spry4, Abhd13, Rspry1, Cnep1r1, Zfp422, Rwdd4, Satb1, Raver2, Mrps34, RGD1561931, Ythdf2, Smo, Whsc1, Usp7, Lhx8, Pcdh19, Ctnna2, Nr2f2, Etnk1, Pcdhac2, Map7d2, Gpm6a, Pgk1, Cnnm2, Fat4, Ptges3, Srsf2, Peli1, Schip1, Dimt1, Tm9sf3, Odf2l, Seli, Fam160b1, Ahi1, Mycn, Hcfc1, Lrrtm3, Brf1, Maea, Lrif1, Tmem1…
5,
6,
7,
..count..
1 339
2 1
3 147
4 674
5 0
6 0
7 0

## Sheet: tRF_CER
A B ..set..
1 TRUE TRUE AnB
2 FALSE TRUE (B)\\(A)
3 TRUE FALSE (A)\\(B)
..values..
1 Gdap2, Wdr44, Yes1, Rab21, Tmed7, Ppp1r14c, Car12, Arpp21, Sec14l2, Yipf6, Fam117b, Oser1, Ywhae, Kcnk10, Macf1, Glrb, Agpat5, Esyt2, Vgll3, Lypla1, Eva1b, Phf12, Sema3d, Slc18a2, Pfkfb3, Grm8, Lrrtm2, Icos, Lypd6b, Tet1, Cped1, Ptprf, Cx3cl1, Clic5, RGD1563510, Slc2a13, Ube2d3, Mbd2, Ash1l, Bicd1, Grin2a, Impad1, Mapk1ip1l, Ralyl, P2ry10, Ipo7, Prox1, Arid4b, Plekha3, Dscaml1, RGD1563325, Ppp3…
2 Plagl1, Tmem35, Strn3, Plcl1, Phf20l1, Phc1, Rtcd1, Slc44a1, Olfml3, LOC100912943, Jak2, 5-Sep, Lancl2, Impa1, Mtdh, Cpsf6, Col6a5, Tmem59l, Adra1a, Cldn16, Prkaa1, Taf2, Tsga10ip, Entpd5, Ndrg2, Mmp14, N4bp2l2, Sfmbt1, Alox12, Abl2, Pigy, Slc16a12, Ube4a, Foxp3, Brcc3, LOC102551231, Mapk8, Ssu72, Sipa1l2, Socs6, Fam161a, Plaur, Daglb, Fkbp8, Wdr96, Rasgrp1, Tfap2b, Nup62cl, Pccb, Fam8a1, Hsd17…
3 RGD1559714, Mmp16, Rap1b, Slc16a1, Per1, Tmem167a, Mbnl2, Ablim1, Tex10, Sel1l, Mybl1, Shroom2, Ubap2, Abhd13, Ndfip2, Kdm1b, Lrrc2, LOC100910007, Lrrc7, Lpar1, Hykk, Macrod2, Zfp26, LOC100910996, Ube2q2, Six4, Ndnf, Hlcs, LOC102551340, Tanc2, Vav3, Dhx40, Fpgt, Lrpap1, Snx3, Ppp3ca, LOC100362814, Fam219a, Smtnl2, Grid2, Stac, Cdc42, Cideb, Egfl6, LOC102553407, Pds5a, Npas2, Cd163, Rnf44, Heca,…
..count..
1 401
2 85
3 332

## Sheet: tRF_FC
A B ..set..
1 TRUE TRUE AnB
2 FALSE TRUE (B)\\(A)
3 TRUE FALSE (A)\\(B)
..values..
1 Gdap2, Wdr44, Yes1, Rab21, Tmed7, Ppp1r14c, Car12, Arpp21, Sec14l2, Yipf6, Fam117b, Oser1, Ywhae, Kcnk10, Macf1, Glrb, Agpat5, Esyt2, Vgll3, Lypla1, Eva1b, Phf12, Sema3d, Slc18a2, Pfkfb3, Grm8, Lrrtm2, Icos, Lypd6b, Tet1, Cped1, Ptprf, Cx3cl1, Clic5, RGD1563510, Slc2a13, Ube2d3, Mbd2, Ash1l, Bicd1, Grin2a, Impad1, Mapk1ip1l, Ralyl, P2ry10, Ipo7, Prox1, Arid4b, Plekha3, Dscaml1, RGD1563325, Ppp3…
2,
3 RGD1559714, Mmp16, Rap1b, Per1, Tmem167a, Mbnl2, Ablim1, Tex10, Sel1l, Mybl1, Shroom2, Ubap2, Abhd13, Ndfip2, Kdm1b, Lrrc2, LOC100910007, Lrrc7, Lpar1, Hykk, Macrod2, Zfp26, LOC100910996, Ube2q2, Six4, Ndnf, Hlcs, LOC102551340, Tanc2, Vav3, Dhx40, Fpgt, Lrpap1, Snx3, Ppp3ca, LOC100362814, Fam219a, Smtnl2, Grid2, Stac, Cdc42, Cideb, Egfl6, LOC102553407, Pds5a, Npas2, Cd163, Rnf44, Heca, Tnks1bp1…
..count..
1 340
2 0
3 586

## Sheet: tRF_HIP
A B ..set..
1 TRUE TRUE AnB
2 FALSE TRUE (B)\\(A)
3 TRUE FALSE (A)\\(B)
..values..
1 Gdap2, Wdr44, Yes1, Rab21, Tmed7, Ppp1r14c, Car12, Arpp21, Sec14l2, Yipf6, Fam117b, Oser1, Ywhae, Kcnk10, Macf1, Glrb, Agpat5, Esyt2, Vgll3, Lypla1, Eva1b, Phf12, Sema3d, Slc18a2, Pfkfb3, Grm8, Lrrtm2, Icos, Lypd6b, Tet1, Cped1, Ptprf, Cx3cl1, Clic5, RGD1563510, Slc2a13, Ube2d3, Mbd2, Ash1l, Mtf1, Uhrf2, Nudt12, Nlk, Krt10, Cd48, Hecw2, Gdnf, Atp2b1, Usp32, Kcna4, Arhgap12, Otud4, Cpeb4, Amd1, …
2 Kcmf1, Adamts9, Trim8, Cnn3, Cited2, Adam10, Ppp1r9a, Msl2, Jph1, Fbxw7, Arsk, E2f5, Sybu, Spry4, Abhd13, Rspry1, Cnep1r1, Zfp422, Rwdd4, Satb1, Raver2, Mrps34, RGD1561931, Ythdf2, Smo, Whsc1, Usp7, Stac, Mapk6, Ankrd44, Baz1a, Slc6a19, Fam196a, Dennd6a, Brinp3, Chst11, Slc24a2, Atp11a, Rabgef1, Rxrg, Mgat4a, Acot3, Il5ra, Stxbp6, Mapk10, Cdc14a, Rab6b, St18, Slc45a4, Pros1, Morc2, Tmod2, Sugp2…
3,
..count..
1 488
2 673
3 0

## Sheet: snoRF_M
A B C ..set..
1 TRUE TRUE TRUE AnBnC
2 FALSE TRUE TRUE (BnC)\\(A)
3 TRUE FALSE TRUE (AnC)\\(B)
4 FALSE FALSE TRUE (C)\\(A<U+222A>B)
5 TRUE TRUE FALSE (AnB)\\(C)
6 FALSE TRUE FALSE (B)\\(A<U+222A>C)
7 TRUE FALSE FALSE (A)\\(B<U+222A>C)
..values..
1 Chic1, Fam117b, Dagla, Zfp462, Zkscan1, Sf1, Elavl4, Dazap1, Kat7, Akirin2, Pitpnm2, Stk32a, Atp1b3, Zfp445, Rnf38, Pde5a, Ppp1r2, Ston2, Hs6st3, Chd7, Eif5b, Usp42, Spata16, Slc24a3, Rdx, Wnt5a, Vom2r75, Bcap29, Pianp, Hsbp1l1, Ccdc23, Phip, Ctgf, Sat1, Isca2, Chst3, Lppr4, Ankrd1, Trrap, Hspa5, Pgrmc2, Wapal, Traf3, Ei24, Msl1, Sh3pxd2a, Mapk14, Serbp1, Pdcd4, Atg12, Atp8a1, Arnt2, Nfya, Mex3…
2 Sspn, Tia1, Sucla2, Wdr96
3 Zfand6, Snap25, Tll1, Npepps, Clasp2, Zfp518b, Scn9a, Xkr4, Ankra2, Klf3, Polr3c, Trhde, Cyp11b1, Slc6a15, Stxbp3, Sp4, Pds5b, Zbtb49, Kcns3, Gzf1, Gpatch8, Gosr1, Il1r1, Cmbl, L2hgdh, Morf4l2, Ntm, Tmem106b, Rbms1, Tnrc6a, Ppp2r5a, Crim1, Irx2, Fbxo30, Riok3, Ppp4r4, Eif5, Mbnl2, Phox2b, Ccdc126, Ppm1b, Ewsr1, Gda, Gabrg1, Hnrnph3, Zhx1, Tmed5, Rfx7, Mitd1, Nr2c2, Dhx35, Urb1, Pcdh7, Ebag9, Lr…
4 Man2a1, Elovl5, Hectd1, B3galt2, Prrg1, Zfp189, Rest, Ing2, Acsl4, Grem1, Mtch2, Rnf44, Dpyd, Arl14ep, Slitrk2, Dip2c, Smoc2, Abca5, Zfyve16, Ints2, RGD1311345, Cldn10, Akap9, Stx17, Zmynd11, Emp2, Fam175b, Rhobtb1, Gramd3, Kcmf1, Col4a3bp, Lypla1, Ndfip2, Hmgcll1, Tbx18, Map1b, Yipf4, Atp11c, Zdhhc20, Sowahc, Ndfip1, Mob4, Dlgap4, Grm8, Slc25a13, Sorcs2, Arpp21, Cndp1, Fbxl16, Brwd3, Map4k3, S…
5 Abcg4, Arel1, Tifab, Fam53b, Gpr157, Sephs1, Prkcb, Wdr48, Bmpr1a, Ebf3, Ino80c, Nell2, Tmem132d, Csf3r, Dstnl1, Crebrf, Myo6, Ubash3b, Lrtm2, Pigv, Slamf1, Plcxd2, Vps37b, Ptpn7, Abhd14a, Svep1, RGD1304694, Parvb, Amotl1, Trpm7, Prrg3, Fbxo41, Tvp23a, Gtlf3b, Mdga2, Sema4c, Tmem182, Bzw1, Luzp1, Rptor, Osm, Orai2, Klhl18, Lmf1, Trabd2b, Slc9a8, S100vp, Zfp710, Mgrn1, Dhdds, Efcab4b, Fars2, Pkl…
6 Lrch1, Cep57, Epc1, Lhx6, Wisp2, Tspan18, Slc25a21, Ntng1, Grasp, Cad, Htr5a, Arfgef2, Adipor2, Snta1, Peak1, Zfp609, Fbxo11, Cc2d1a, Gpr133, Sesn3, Rrn3, Arsk, Jazf1, Myo9b, Rnf149, Mmp16, Trim55, Yipf6, Fli1, Cntn2, Gnaz, Ifngr2, Adarb2, Thra, Rasgrp1, Asb1, Lhx8, Tmem43, Blm, Tcp11l1, Coro2b, Msi2, Ssfa2, Rsl24d1, Fam13c, Eif3a, LOC100911661, Gpr82, Phldb2, Snx7
7 Dcun1d4, Tnpo1, Fubp1, Prkd3, Ube2q2, Eif1a, Rpe, Pfn2, RGD1311874, Sft2d2, Add3, Bpgm, Fam49b, Sema3a, Manba, Dgat2, Ppp2ca, Gas2l2, Ogdh, Zfp449, Vmp1, Cadps, Naa11, Ror1, Gk, Lpar1, Epc2, Igf1r, LOC100912215, RGD1310495, Pabpc4l, Stard7, Rap1a, Kat2a, Wnt2, Otud7a, Ell2, Arf2, Bnc2, Wasl, Phf20, Brdt, Prdm1, Agtpbp1, Cyp3a2, Rab27a, LOC102552988, Tbc1d1, Gapvd1, Pigo, Lingo2, 4-Mar, Eya1, Km…
..count..
1 557
2 4
3 109
4 77
5 466
6 50
7 378

## Sheet: snoRF_F
A B C ..set..
1 TRUE TRUE TRUE AnBnC
2 FALSE TRUE TRUE (BnC)\\(A)
3 TRUE FALSE TRUE (AnC)\\(B)
4 FALSE FALSE TRUE (C)\\(A<U+222A>B)
5 TRUE TRUE FALSE (AnB)\\(C)
6 FALSE TRUE FALSE (B)\\(A<U+222A>C)
7 TRUE FALSE FALSE (A)\\(B<U+222A>C)
..values..
1 Chic1, Fam117b, Dagla, Zfp462, Zkscan1, Sf1, Elavl4, Dazap1, Kat7, Akirin2, Pitpnm2, Stk32a, Atp1b3, Zfp445, Rnf38, Pde5a, Ppp1r2, Ston2, Hs6st3, Chd7, Eif5b, Usp42, Spata16, Slc24a3, Rdx, Wnt5a, Vom2r75, Bcap29, Pianp, Hsbp1l1, Ccdc23, Phip, Ctgf, Sat1, Isca2, Chst3, Lppr4, Ankrd1, Trrap, Hspa5, Pgrmc2, Wapal, Traf3, Ei24, Msl1, Sh3pxd2a, Mapk14, Serbp1, Pdcd4, Atg12, Atp8a1, Arnt2, Nfya, Mex3…
2,
3 Abcg4, Arel1, Tifab, Fam53b, Gpr157, Sephs1, Prkcb, Wdr48, Bmpr1a, Ebf3, Ino80c, Nell2, Tmem132d, Kcnk1, Csf3r, Dstnl1, Crebrf, Myo6, Ubash3b, Lrtm2, Pigv, Slamf1, Plcxd2, Vps37b, Ptpn7, Abhd14a, Svep1, Avl9, RGD1304694, Parvb, Amotl1, Trpm7, Prrg3, Fbxo41, Tvp23a, Gtlf3b, Mdga2, Sema4c, Tmem182, Bzw1, Luzp1, Rptor, Osm, Orai2, Kcnk10, Klhl18, Cdk19, Lmf1, Trabd2b, Mier1, Slc9a8, S100vp, Zfp710…
4 Herc1, Dph3, Plekha8, Fbxl17, Cnr1, Clec5a, Klhl24, Zfyve16, Psme4, Faxc, Tph2, Eno4, Lig4, Tiprl, RGD1310212, Fam120b, Mapk6, Ing2, Vom2r44, Tmed2, Lpl, Mrpl47, Otud3, Csmd3, Rnf34, Pgm2l1, Ube2b, Prpf40a, Wdr1, Traf6, Ccnk, Stim1, Rev3l, Ddr2, Scn1a, Jmjd1c, Upp2, Tmem43, Insig1, Asb3, Far1, Abi1, Sele, RGD1560436, Opa1, Pdpr, Hrasls, C8b, Gnai3, Mypop, Ppl, Arih1, Car13, Ssh2, Thy1, Mex3b, Z…
5,
6,
7 Lpcat1, Ddah1, Kcnj15, Tbx21, Lmln, Eif4e, Zfc3h1, Kdm5a, Eif2s2, Hyou1, Pvrl3, Lin54, Cdyl2, Pla2g2f, Coro1c, Hinfp, RragB, LOC100909655, Pcbp1, Cdx1, Rnf180, LOC100911639, Iqgap1, Tsc22d1, Camk1d, Epha4, Ttyh3, Cd226, Cox11, Dmrta1, LOC102555032, MGC125239, Wwox, Jade1, Foxn2, Eomes, Sgcb, Sod3, RT1-M1-4, Sh2d1a, Cdip1, Lor, Slc6a6, Nhlrc3, Sdk1
..count..
1 295
2 0
3 1229
4 570
5 0
6 0
7 45

## Sheet: snoRF_CER
A B ..set..
1 TRUE TRUE AnB
2 FALSE TRUE (B)\\(A)
3 TRUE FALSE (A)\\(B)
..values..
1 Chic1, Fam117b, Dagla, Zfp462, Zkscan1, Sf1, Elavl4, Dazap1, Kat7, Akirin2, Pitpnm2, Stk32a, Atp1b3, Zfp445, Rnf38, Pde5a, Ppp1r2, Ston2, Hs6st3, Chd7, Eif5b, Usp42, Spata16, Slc24a3, Rdx, Wnt5a, Vom2r75, Bcap29, Pianp, Hsbp1l1, Ccdc23, Phip, Ctgf, Sat1, Isca2, Chst3, Lppr4, Ankrd1, Trrap, Hspa5, Pgrmc2, Wapal, Traf3, Ei24, Msl1, Sh3pxd2a, Mapk14, Serbp1, Pdcd4, Atg12, Atp8a1, Arnt2, Nfya, Mex3…
2 Lpcat1, Ddah1, Kcnj15, Tbx21, Zfp654, Lmln, Eif4e, Zfc3h1, Kdm5a, Eif2s2, Hyou1, Itga6, Pvrl3, Lin54, Cdyl2, Pla2g2f, Coro1c, Hinfp, B3galt2, Pcbp1, Cdx1, Rnf180, LOC100911639, Iqgap1, Tsc22d1, Camsap2, RGD1309903, Papss1, Mitf, Ppig, Boll, Nfkb1, Galnt7, Fem1c, Rnf149, Qser1, Slitrk2, Bhlhb9, Rgs17, Nsun7, Idh3a, Mgat4a, Zfp652, Smarca1, Ppat, Znrf3, Atad5, Ric8b, Iqub, Slc19a2, Rb1, Tjap1, Sm…
3 Abhd3, Gli2, Plekha1, Adamts17, Cd55, Naa30, Kcnab1, Creb1, Prkacb, Sync, Pkia, Trappc8, Fbxl17, Mtpap, Slc17a2, Lrrc8c, Cdh8, 5-Mar, Rin2, Ube2e3, Cops7b, Abi3bp, Kif14, Gnrhr, Ptprj, Wdr26, Stag2, Kctd21, Fcgr2b, Errfi1, Dcun1d4, Fubp1, Prkd3, Eif1a, Rpe, Pfn2, RGD1311874, Zfand6, Sft2d2, Add3, Bpgm, Fam49b, Snap25, Sema3a, Manba, Dgat2, Ppp2ca, Gas2l2, Ogdh, Zfp449, Vmp1, Cadps, Naa11, Ror1,…
..count..
1 1194
2 375
3 316

## Sheet: snoRF_FC
A B ..set..
1 TRUE TRUE AnB
2 FALSE TRUE (B)\\(A)
3 TRUE FALSE (A)\\(B)
..values..
1 Chic1, Fam117b, Dagla, Zfp462, Zkscan1, Sf1, Elavl4, Dazap1, Kat7, Akirin2, Pitpnm2, Stk32a, Atp1b3, Zfp445, Rnf38, Pde5a, Ppp1r2, Ston2, Hs6st3, Chd7, Eif5b, Usp42, Spata16, Slc24a3, Rdx, Wnt5a, Vom2r75, Bcap29, Pianp, Hsbp1l1, Ccdc23, Phip, Ctgf, Sat1, Isca2, Chst3, Lppr4, Ankrd1, Trrap, Hspa5, Pgrmc2, Wapal, Traf3, Ei24, Msl1, Sh3pxd2a, Mapk14, Serbp1, Pdcd4, Atg12, Atp8a1, Arnt2, Nfya, Mex3…
2,
3 Abcg4, Arel1, Tifab, Fam53b, Gpr157, Sephs1, Prkcb, Wdr48, Bmpr1a, Ebf3, Ino80c, Nell2, Tmem132d, Kcnk1, Csf3r, Dstnl1, Crebrf, Myo6, Ubash3b, Lrtm2, Pigv, Slamf1, Plcxd2, Vps37b, Ptpn7, Abhd14a, Svep1, Avl9, RGD1304694, Parvb, Amotl1, Trpm7, Prrg3, Fbxo41, Tvp23a, Gtlf3b, Mdga2, Sema4c, Tmem182, Bzw1, Luzp1, Rptor, Osm, Orai2, Kcnk10, Klhl18, Cdk19, Lmf1, Trabd2b, Mier1, Slc9a8, S100vp, Zfp710…
..count..
1 295
2 0
3 782

## Sheet: snoRF_HIP
A B ..set..
1 TRUE TRUE AnB
2 FALSE TRUE (B)\\(A)
3 TRUE FALSE (A)\\(B)
..values..
1 Chic1, Fam117b, Dagla, Zfp462, Zkscan1, Sf1, Elavl4, Dazap1, Kat7, Akirin2, Pitpnm2, Stk32a, Atp1b3, Zfp445, Rnf38, Pde5a, Ppp1r2, Ston2, Hs6st3, Chd7, Eif5b, Usp42, Spata16, Slc24a3, Rdx, Wnt5a, Vom2r75, Bcap29, Pianp, Hsbp1l1, Ccdc23, Phip, Ctgf, Sat1, Isca2, Chst3, Lppr4, Ankrd1, Trrap, Hspa5, Pgrmc2, Wapal, Traf3, Ei24, Msl1, Sh3pxd2a, Mapk14, Serbp1, Pdcd4, Atg12, Atp8a1, Arnt2, Nfya, Mex3…
2 Pak3, Herc1, Dph3, Ipmk, Plekha8, Fbxl17, Cnr1, Jph1, Clec5a, Klhl24, Tmem33, Psme4, Faxc, Tph2, Eno4, Lig4, Tiprl, RGD1310212, Fam120b, Mapk6, Vom2r44, Stac, Bzw1, Cep44, Tmed2, Lpl, Mrpl47, Otud3, Arel1, Abcg4, Gpr157, Ebf3, Bmpr1a, Tmem182, Osm, Crebrf, Hnrnpf, Dstnl1, Ino80c, Pigv, Plcxd2, Ubash3b, Fam53b, Wdr48, Tifab, Abhd14a, Tmem132d, Zbtb5, Brsk2, Fbxo41, Svep1, Prkcb, Lrtm2, Sephs1, N…
3,
..count..
1 747
2 1347
3 0

[truncated: 5 more sheets: rRF_M, rRF_F, rRF_FC, rRF_HIP, snRF_M]
