# Supplementary material for: Sex-Specific Expression of Non-Coding RNA Fragments in Frontal Cortex, Hippocampus and Cerebellum of Rats
Source: Epigenomes. 2022 Apr 2;6(2):11. doi: 10.3390/epigenomes6020011 (PMC9036230; doi:10.3390/epigenomes6020011)
Supplement: Supplementary file 1 [file epigenomes-06-00011-s001.zip › Supplementary File S2.xlsx]

## Sheet: tRF_F
A B C ..set..
1 TRUE TRUE TRUE AnBnC
2 FALSE TRUE TRUE (BnC)\\(A)
3 TRUE FALSE TRUE (AnC)\\(B)
4 FALSE FALSE TRUE (C)\\(A<U+222A>B)
5 TRUE TRUE FALSE (AnB)\\(C)
6 FALSE TRUE FALSE (B)\\(A<U+222A>C)
7 TRUE FALSE FALSE (A)\\(B<U+222A>C)
..values..
1 rno04724:Glutamatergic synapse, rno04024:cAMP signaling pathway, Cell junction, GO:0005794~Golgi apparatus, GO:0005887~integral component of plasma membrane, Glycoprotein, Phosphoprotein
2 Synapse
3 rno05215:Prostate cancer, GO:0030335~positive regulation of cell migration, rno04068:FoxO signaling pathway, rno04151:PI3K-Akt signaling pathway, rno05200:Pathways in cancer, GO:0045944~positive regulation of transcription from RNA polymerase II promoter, GO:0005515~protein binding, GO:0005654~nucleoplasm, GO:0016020~membrane, GO:0005634~nucleus, GO:0005737~cytoplasm
4 GO:0030511~positive regulation of transforming growth factor beta receptor signaling pathway, GO:0042974~retinoic acid receptor binding, Notch signaling pathway, GO:0046332~SMAD binding, GO:0010494~cytoplasmic stress granule, GO:0042752~regulation of circadian rhythm, GO:0030315~T-tubule, GO:0017148~negative regulation of translation, rno04520:Adherens junction, IPR001965:Zinc finger, PHD-type,…
5,
6 GO:0042734~presynaptic membrane
7,
..count..
1 7
2 1
3 11
4 85
5 0
6 1
7 0

## Sheet: tRF_M
A B C ..set..
1 TRUE TRUE TRUE AnBnC
2 FALSE TRUE TRUE (BnC)\\(A)
3 TRUE FALSE TRUE (AnC)\\(B)
4 FALSE FALSE TRUE (C)\\(A<U+222A>B)
5 TRUE TRUE FALSE (AnB)\\(C)
6 FALSE TRUE FALSE (B)\\(A<U+222A>C)
7 TRUE FALSE FALSE (A)\\(B<U+222A>C)
..values..
1 rno04024:cAMP signaling pathway, GO:0005794~Golgi apparatus, GO:0005887~integral component of plasma membrane, GO:0005654~nucleoplasm, Phosphoprotein
2 GO:0005634~nucleus
3,
4,
5 GO:0005158~insulin receptor binding, GO:0000976~transcription regulatory region sequence-specific DNA binding, rno04370:VEGF signaling pathway, rno05215:Prostate cancer, rno04662:B cell receptor signaling pathway, rno05212:Pancreatic cancer, rno04720:Long-term potentiation, rno04520:Adherens junction, rno05211:Renal cell carcinoma, rno04917:Prolactin signaling pathway, IPR013098:Immunoglobulin …
6 Notch signaling pathway, GO:0042752~regulation of circadian rhythm, GO:0046332~SMAD binding, IPR019786:Zinc finger, PHD-type, conserved site, IPR001965:Zinc finger, PHD-type, GO:0030315~T-tubule, IPR019787:Zinc finger, PHD-finger, IPR011011:Zinc finger, FYVE/PHD-type, SM00249:PHD, GO:0004713~protein tyrosine kinase activity, GO:0035091~phosphatidylinositol binding, GO:0030335~positive regulatio…
7 rno05213:Endometrial cancer, GO:0042734~presynaptic membrane, rno05220:Chronic myeloid leukemia, rno04650:Natural killer cell mediated cytotoxicity, GO:0007420~brain development, Cell cycle, rno05166:HTLV-I infection, GO:0048471~perinuclear region of cytoplasm
..count..
1 5
2 1
3 0
4 0
5 49
6 35
7 8

## Sheet: tRF_CER
A B ..set..
1 TRUE TRUE AnB
2 FALSE TRUE (B)\\(A)
3 TRUE FALSE (A)\\(B)
..values..
1 rno05215:Prostate cancer, rno04724:Glutamatergic synapse, rno04068:FoxO signaling pathway, rno04024:cAMP signaling pathway, rno05200:Pathways in cancer, Cell junction, GO:0005794~Golgi apparatus, rno04151:PI3K-Akt signaling pathway, GO:0045944~positive regulation of transcription from RNA polymerase II promoter, GO:0005515~protein binding, GO:0005887~integral component of plasma membrane, Glyco…
2 GO:0030335~positive regulation of cell migration, GO:0016020~membrane, GO:0005634~nucleus, GO:0005737~cytoplasm
3 GO:0005158~insulin receptor binding, GO:0000976~transcription regulatory region sequence-specific DNA binding, rno05213:Endometrial cancer, rno04370:VEGF signaling pathway, rno04662:B cell receptor signaling pathway, rno05212:Pancreatic cancer, rno04720:Long-term potentiation, rno04520:Adherens junction, GO:0042734~presynaptic membrane, rno05211:Renal cell carcinoma, rno04917:Prolactin signalin…
..count..
1 14
2 4
3 48

## Sheet: tRF_FC
A B ..set..
1 TRUE TRUE AnB
2 FALSE TRUE (B)\\(A)
3 TRUE FALSE (A)\\(B)
..values..
1 rno04724:Glutamatergic synapse, rno04024:cAMP signaling pathway, GO:0005794~Golgi apparatus, Cell junction, Synapse, GO:0005887~integral component of plasma membrane, Phosphoprotein, Glycoprotein
2 GO:0042734~presynaptic membrane
3 Notch signaling pathway, GO:0005158~insulin receptor binding, GO:0042752~regulation of circadian rhythm, GO:0046332~SMAD binding, IPR019786:Zinc finger, PHD-type, conserved site, IPR001965:Zinc finger, PHD-type, GO:0000976~transcription regulatory region sequence-specific DNA binding, GO:0030315~T-tubule, IPR019787:Zinc finger, PHD-finger, rno04917:Prolactin signaling pathway, rno05212:Pancreat…
..count..
1 8
2 1
3 82

## Sheet: tRF_HIP
A B ..set..
1 TRUE TRUE AnB
2 FALSE TRUE (B)\\(A)
3 TRUE FALSE (A)\\(B)
..values..
1 rno04024:cAMP signaling pathway, GO:0005794~Golgi apparatus, GO:0005887~integral component of plasma membrane, GO:0005654~nucleoplasm, Phosphoprotein, GO:0005634~nucleus
2 GO:0030511~positive regulation of transforming growth factor beta receptor signaling pathway, GO:0042974~retinoic acid receptor binding, Notch signaling pathway, GO:0046332~SMAD binding, GO:0010494~cytoplasmic stress granule, GO:0042752~regulation of circadian rhythm, GO:0030315~T-tubule, GO:0017148~negative regulation of translation, rno04520:Adherens junction, IPR001965:Zinc finger, PHD-type,…
3,
..count..
1 6
2 98
3 0
