# Supplementary material for: Sex-Specific Expression of Non-Coding RNA Fragments in Frontal Cortex, Hippocampus and Cerebellum of Rats
Source: Epigenomes. 2022 Apr 2;6(2):11. doi: 10.3390/epigenomes6020011 (PMC9036230; doi:10.3390/epigenomes6020011)
Supplement: Supplementary file 1 [file epigenomes-06-00011-s001.zip › Supplementary File S3.xlsx]

## Sheet: CER
CER_M						CER_F
Term	Count	PValue	Fold Enrichment	Benjamini		Term	Count	PValue	Fold Enrichment	Benjamini
GO:0005158~insulin receptor binding	8	0.000156508	6.64008	0.0175094		rno05215:Prostate cancer	10	0.000149007	5.02324	0.0107211
GO:0000976~transcription regulatory region sequence-specific DNA binding	10	0.000139965	5.03935	0.0182612		rno04724:Glutamatergic synapse	10	0.00109199	3.84387	0.0387447
rno05213:Endometrial cancer	8	0.00188746	4.44953	0.0254531		GO:0030335~positive regulation of cell migration	18	4.97888e-06	3.83955	0.0116371
rno04370:VEGF signaling pathway	9	0.000965288	4.33829	0.018498		rno04068:FoxO signaling pathway	11	0.000945922	3.57537	0.0402404
rno05215:Prostate cancer	13	4.33902e-05	4.27256	0.00502072		rno04024:cAMP signaling pathway	15	0.000119262	3.40035	0.0128574
rno04662:B cell receptor signaling pathway	10	0.000552934	4.19158	0.0141562		rno04151:PI3K-Akt signaling pathway	20	0.000208011	2.60794	0.0112223
rno05212:Pancreatic cancer	9	0.00148311	4.06715	0.0226943		rno05200:Pathways in cancer	23	7.83466e-05	2.55453	0.0168582
rno04720:Long-term potentiation	9	0.0016419	4.00458	0.0235455		Cell junction	24	0.000236548	2.36957	0.0187481
rno04520:Adherens junction	10	0.000840164	3.96191	0.0175711		GO:0005794~Golgi apparatus	41	6.14838e-06	2.17311	0.00230299
GO:0042734~presynaptic membrane	10	0.00102335	3.88618	0.0467875		GO:0045944~positive regulation of transcription from RNA polymerase II promoter	46	1.89179e-05	1.96435	0.0219928
rno05211:Renal cell carcinoma	9	0.00199975	3.88504	0.0229528		GO:0005887~integral component of plasma membrane	41	0.000112506	1.91012	0.00840289
rno04917:Prolactin signaling pathway	10	0.00102373	3.85626	0.018113		GO:0005515~protein binding	62	3.01552e-05	1.71413	0.0187892
IPR013098:Immunoglobulin I-set	17	2.62622e-05	3.52361	0.0287816		GO:0005654~nucleoplasm	65	8.44919e-05	1.63567	0.00789016
rno04660:T cell receptor signaling pathway	13	0.000319465	3.48134	0.0147162		Glycoprotein	72	0.000128795	1.56707	0.0153376
rno05220:Chronic myeloid leukemia	9	0.00408407	3.47063	0.0358584		Phosphoprotein	135	6.56298e-08	1.54136	1.5751e-05
rno04722:Neurotrophin signaling pathway	15	0.000102392	3.44309	0.00788742		GO:0016020~membrane	75	0.000340892	1.49544	0.021084
rno04360:Axon guidance	15	0.000121491	3.38929	0.00702214		GO:0005634~nucleus	147	5.41699e-05	1.33263	0.00674854
rno05222:Small cell lung cancer	10	0.00292108	3.32436	0.0290768		GO:0005737~cytoplasm	158	2.84689e-05	1.32658	0.00532377
rno04650:Natural killer cell mediated cytotoxicity	11	0.00192575	3.24634	0.0245386
rno05206:MicroRNAs in cancer	15	0.000391371	3.03377	0.0112878
rno04724:Glutamatergic synapse	12	0.0019634	3.01794	0.023712
rno04068:FoxO signaling pathway	14	0.000789291	2.97726	0.018152
GO:0043197~dendritic spine	15	0.00065418	2.91464	0.0334561
rno04921:Oxytocin signaling pathway	16	0.000390637	2.89219	0.0128659
GO:0000978~RNA polymerase II core promoter proximal region sequence-specific DNA binding	34	2.42985e-07	2.7731	9.59745e-05
GO:0061630~ubiquitin protein ligase activity	19	0.000241749	2.70801	0.0235928
rno05202:Transcriptional misregulation in cancer	15	0.00135584	2.67796	0.0222326
Actin-binding	15	0.00155137	2.67125	0.0345797
rno04024:cAMP signaling pathway	18	0.000384607	2.66972	0.0147642
rno04530:Tight junction	13	0.00353929	2.64778	0.0323674
GO:0007420~brain development	27	2.82022e-05	2.52836	0.026693
GO:0001077~transcriptional activator activity, RNA polymerase II core promoter proximal region sequence-specific binding	22	0.000284315	2.44428	0.0246511
rno04510:Focal adhesion	17	0.00236986	2.3413	0.0258718
Synapse	23	0.000398232	2.33259	0.0153581
rno05200:Pathways in cancer	32	1.53272e-05	2.32538	0.00354961
Immunoglobulin domain	19	0.00237499	2.22918	0.0422014
GO:0043005~neuron projection	30	0.000119859	2.19525	0.00930599
GO:0045893~positive regulation of transcription, DNA-templated	44	2.421e-06	2.18642	0.00347776
Cell cycle	21	0.00243648	2.11541	0.0406226
rno05166:HTLV-I infection	21	0.00243767	2.08715	0.0254093
Cell junction	32	0.000246188	2.04567	0.0110998
GO:0005794~Golgi apparatus	57	1.45429e-06	1.9797	0.000340246
rno04151:PI3K-Akt signaling pathway	23	0.0031015	1.96226	0.0295814
GO:0003700~transcription factor activity, sequence-specific DNA binding	51	1.27087e-05	1.91898	0.00334104
GO:0045944~positive regulation of transcription from RNA polymerase II promoter	68	6.5751e-07	1.8842	0.00189052
Transcription regulation	52	2.10623e-05	1.87664	0.00190784
GO:0006351~transcription, DNA-templated	51	4.12561e-05	1.83637	0.0292481
Transcription	53	4.79373e-05	1.80598	0.00260445
GO:0048471~perinuclear region of cytoplasm	40	0.00052652	1.79176	0.0303398
GO:0005515~protein binding	99	2.76827e-08	1.75822	2.18691e-05
GO:0008270~zinc ion binding	65	1.54625e-05	1.74034	0.0030492
GO:0005887~integral component of plasma membrane	57	6.18207e-05	1.74012	0.00576988
GO:0003677~DNA binding	65	2.91047e-05	1.70476	0.00458805
Zinc-finger	48	0.000507117	1.69148	0.0152132
Zinc	69	4.36482e-05	1.65811	0.00296375
Ubl conjugation	43	0.00209712	1.62845	0.0399663
Alternative splicing	50	0.00131855	1.59478	0.0320992
DNA-binding	49	0.00165822	1.58484	0.034128
Glycoprotein	111	1.80376e-06	1.56425	0.000245281
GO:0005654~nucleoplasm	94	1.82528e-05	1.55002	0.00213332
Transport	69	0.000443547	1.53028	0.0149708
Phosphoprotein	204	1.9421e-10	1.5081	5.28251e-08

## Sheet: HIP
HIP_M						HIP_F
Term	Count	PValue	Fold Enrichment	Benjamini		Term	Count	PValue	Fold Enrichment	Benjamini
rno04024:cAMP signaling pathway	15	8.18456e-05	3.52036	0.0176848		GO:0030511~positive regulation of transforming growth factor beta receptor signaling pathway	9	2.56694e-05	6.86391	0.0135128
GO:0005794~Golgi apparatus	40	1.44063e-05	2.12011	0.00543083		GO:0042974~retinoic acid receptor binding	7	0.000712412	6.07221	0.043479
GO:0005887~integral component of plasma membrane	40	0.000230052	1.86354	0.0215077		Notch signaling pathway	7	0.00117892	5.59467	0.0200464
GO:0005654~nucleoplasm	65	8.44919e-05	1.63567	0.0158428		GO:0046332~SMAD binding	15	3.87796e-07	5.35783	0.000128999
Phosphoprotein	132	5.59806e-07	1.49713	0.000135464		GO:0010494~cytoplasmic stress granule	10	8.47041e-05	5.2122	0.00598567
GO:0005634~nucleus	145	0.000126895	1.3145	0.0158627		GO:0042752~regulation of circadian rhythm	13	7.31823e-06	4.95727	0.00541543
						GO:0030315~T-tubule	12	0.000178117	3.9503	0.00913991
						GO:0017148~negative regulation of translation	13	0.000154127	3.71795	0.0400238
						rno04520:Adherens junction	14	0.000102748	3.604	0.00512448
						IPR001965:Zinc finger, PHD-type	16	3.41706e-05	3.56389	0.0254693
						GO:0043197~dendritic spine	27	6.94088e-08	3.42315	7.87092e-06
						GO:0004713~protein tyrosine kinase activity	15	0.000102651	3.41562	0.0101928
						rno04720:Long-term potentiation	11	0.00206578	3.18023	0.0255178
						rno04370:VEGF signaling pathway	10	0.00406683	3.13205	0.039932
						GO:0035091~phosphatidylinositol binding	14	0.000491499	3.11016	0.03218
						GO:0019903~protein phosphatase binding	15	0.000328703	3.07022	0.0231632
						rno05222:Small cell lung cancer	14	0.000619529	3.02404	0.011847
						rno04917:Prolactin signaling pathway	12	0.00186781	3.00676	0.0256319
						rno04662:B cell receptor signaling pathway	11	0.00324886	2.99587	0.034753
						rno05215:Prostate cancer	14	0.000692694	2.98968	0.0114825
						Tyrosine-protein kinase	14	0.000939162	2.91896	0.0191697
						GO:0016605~PML body	13	0.00158678	2.90394	0.046285
						rno04068:FoxO signaling pathway	21	2.92241e-05	2.90175	0.0036464
						GO:0042787~protein ubiquitination involved in ubiquitin-dependent protein catabolic process	19	0.00012118	2.82741	0.0400493
						rno04360:Axon guidance	19	0.000131752	2.78948	0.0046947
						rno04530:Tight junction	21	5.50505e-05	2.77914	0.00343484
						rno04722:Neurotrophin signaling pathway	18	0.000333801	2.68461	0.00693121
						GO:0030335~positive regulation of cell migration	30	2.37146e-06	2.6786	0.00219711
						GO:0061630~ubiquitin protein ligase activity	29	3.84808e-06	2.66809	0.000767784
						rno05206:MicroRNAs in cancer	20	0.000185551	2.62829	0.00578222
						rno04931:Insulin resistance	15	0.00194465	2.56258	0.0252872
						Voltage-gated channel	17	0.0011015	2.52783	0.0198332
						rno04670:Leukocyte transendothelial migration	16	0.00163291	2.50564	0.0237466
						rno04921:Oxytocin signaling pathway	21	0.000291488	2.46649	0.0066038
						rno04724:Glutamatergic synapse	15	0.00296103	2.45117	0.0331365
						rno04660:T cell receptor signaling pathway	14	0.00454451	2.43604	0.0428516
						GO:0003713~transcription coactivator activity	24	0.000135592	2.42888	0.0122274
						rno04510:Focal adhesion	27	4.37222e-05	2.41615	0.00363697
						GO:0016477~cell migration	26	7.37663e-05	2.41572	0.0299515
						rno05200:Pathways in cancer	51	6.80267e-09	2.40805	1.70067e-06
						Lipid-binding	15	0.00387472	2.39772	0.0450907
						GO:0001077~transcriptional activator activity, RNA polymerase II core promoter proximal region sequence-specific binding	33	9.73606e-06	2.36673	0.00138713
						GO:0010468~regulation of gene expression	30	3.4243e-05	2.33665	0.015755
						rno05160:Hepatitis C	16	0.00334046	2.33082	0.0342543
						rno05202:Transcriptional misregulation in cancer	20	0.00091139	2.32003	0.014146
						rno04120:Ubiquitin mediated proteolysis	17	0.00295371	2.28192	0.0346024
						GO:0042127~regulation of cell proliferation	29	8.03647e-05	2.26841	0.0293764
						rno04024:cAMP signaling pathway	23	0.000630297	2.21652	0.0111957
						GO:0000978~RNA polymerase II core promoter proximal region sequence-specific DNA binding	42	2.78343e-06	2.21127	0.000694226
						rno04014:Ras signaling pathway	27	0.000214356	2.1965	0.00593727
						GO:0005913~cell-cell adherens junction	30	0.000129285	2.17343	0.00730413
						Actin-binding	19	0.00297132	2.16936	0.0428411
						rno04010:MAPK signaling pathway	29	0.000244486	2.10415	0.00609426
						GO:0043005~neuron projection	44	6.16631e-06	2.1008	0.000582549
						GO:0001701~in utero embryonic development	32	0.000147103	2.09186	0.0411148
						GO:0014069~postsynaptic density	26	0.000940418	2.04984	0.0349396
						Repressor	22	0.00325	2.00952	0.0446925
						Cell junction	49	6.16766e-06	2.00834	0.00047634
						rno04151:PI3K-Akt signaling pathway	36	0.000105955	1.99564	0.00440531
						IPR013083:Zinc finger, RING/FYVE/PHD-type	44	2.43617e-05	1.98855	0.0361183
						GO:0045202~synapse	31	0.000500337	1.97851	0.0233695
						Ion channel	30	0.000847598	1.94409	0.0185416
						GO:0000122~negative regulation of transcription from RNA polymerase II promoter	79	2.23044e-08	1.93833	4.13738e-05
						GO:0010628~positive regulation of gene expression	39	0.000146713	1.92411	0.0443488
						GO:0045893~positive regulation of transcription, DNA-templated	60	1.77837e-06	1.92334	0.00219683
						GO:0005794~Golgi apparatus	84	1.80534e-08	1.90359	5.11812e-06
						Immunoglobulin domain	25	0.00382181	1.88056	0.0462256
						GO:0019901~protein kinase binding	45	7.80051e-05	1.87157	0.00861293
						Zinc-finger	82	9.4588e-08	1.85265	9.74252e-06
						GO:0045944~positive regulation of transcription from RNA polymerase II promoter	102	3.74713e-09	1.82323	1.39018e-05
						GO:0003682~chromatin binding	45	0.00014446	1.82166	0.0119433
						Ion transport	49	7.58672e-05	1.82152	0.00260148
						Synapse	28	0.00330952	1.82064	0.0435592
						GO:0008270~zinc ion binding	105	2.52902e-09	1.81475	2.52396e-06
						Cell cycle	28	0.00362867	1.80838	0.0457257
						GO:0005925~focal adhesion	38	0.000658469	1.80058	0.0263241
						Zinc	114	4.1755e-09	1.7564	6.45115e-07
						GO:0003700~transcription factor activity, sequence-specific DNA binding	72	4.52105e-06	1.7488	0.00075172
						GO:0042802~identical protein binding	61	4.56978e-05	1.71749	0.00568471
						Transcription regulation	74	7.79267e-06	1.71224	0.000481473
						GO:0006351~transcription, DNA-templated	73	1.15235e-05	1.69565	0.0071001
						GO:0030425~dendrite	43	0.00116605	1.67744	0.0381664
						GO:0043025~neuronal cell body	48	0.000651284	1.6679	0.0280154
						Transcription	76	1.67257e-05	1.66038	0.000645828
						Alternative splicing	81	9.25987e-06	1.65642	0.000476772
						GO:0048471~perinuclear region of cytoplasm	54	0.00103499	1.57827	0.0360313
						GO:0005654~nucleoplasm	146	2.83126e-08	1.57083	5.35107e-06
						GO:0005887~integral component of plasma membrane	78	0.000114803	1.5537	0.00720693
						GO:0005515~protein binding	134	3.67719e-07	1.5362	0.000183475
						GO:0006355~regulation of transcription, DNA-templated	86	0.000179459	1.49348	0.0434192
						Ubl conjugation	61	0.00222696	1.48112	0.0338585
						GO:0003677~DNA binding	87	0.000246996	1.47291	0.0187853
						DNA-binding	71	0.00107768	1.47233	0.0206087
						GO:0005829~cytosol	123	2.06923e-05	1.45155	0.00167469
						Phosphoprotein	301	1.00358e-11	1.42666	3.10108e-09
						Transport	99	0.000483311	1.4077	0.0114249
						Metal-binding	155	1.28869e-05	1.39782	0.000568707
						GO:0005737~cytoplasm	376	4.87497e-12	1.34977	2.76412e-09
						Glycoprotein	148	0.000178622	1.33721	0.0055047
						Nucleus	163	0.000347604	1.29628	0.00971866
						GO:0005634~nucleus	333	4.06814e-08	1.29072	5.76658e-06
						Cytoplasm	162	0.000469063	1.28939	0.0120085
						GO:0016020~membrane	149	0.00140638	1.27025	0.043364
						Coiled coil	169	0.0021729	1.23777	0.0347582

## Sheet: FC
FC_M						FC_F
Term	Count	PValue	Fold Enrichment	Benjamini		Term	Count	PValue	Fold Enrichment	Benjamini
Notch signaling pathway	6	0.00283027	5.94086	0.0426233		GO:0042734~presynaptic membrane	8	0.000167987	6.81008	0.0252129
GO:0005158~insulin receptor binding	8	0.000611123	5.30846	0.0411228		rno04724:Glutamatergic synapse	10	4.66729e-05	5.83208	0.00924512
GO:0042752~regulation of circadian rhythm	11	3.93896e-05	5.15846	0.0187022		rno04024:cAMP signaling pathway	12	0.000135408	4.12732	0.0133837
GO:0046332~SMAD binding	11	6.67679e-05	4.86609	0.0118543		Synapse	14	0.000652088	3.09337	0.0452572
IPR019786:Zinc finger, PHD-type, conserved site	12	4.35009e-05	4.64287	0.0140279		Cell junction	18	0.000941975	2.50699	0.0489454
IPR001965:Zinc finger, PHD-type	16	2.61343e-06	4.42179	0.00338909		GO:0005794~Golgi apparatus	31	2.18448e-05	2.35844	0.00661888
GO:0000976~transcription regulatory region sequence-specific DNA binding	10	0.000726744	4.02875	0.0423579		GO:0005887~integral component of plasma membrane	31	0.000220425	2.07302	0.0220912
GO:0030315~T-tubule	10	0.000763952	4.00632	0.0441701		Glycoprotein	56	6.794e-05	1.71935	0.0143675
IPR019787:Zinc finger, PHD-finger	12	0.000185764	3.97961	0.0394235		Phosphoprotein	89	0.000224111	1.43345	0.0235878
rno04917:Prolactin signaling pathway	12	0.00035676	3.67198	0.0142888
rno05212:Pancreatic cancer	10	0.00164952	3.58591	0.0246604
rno04720:Long-term potentiation	10	0.00184312	3.53075	0.0259198
IPR011011:Zinc finger, FYVE/PHD-type	19	9.38196e-06	3.44588	0.00607508
rno04370:VEGF signaling pathway	9	0.00414777	3.44248	0.0446909
SM00249:PHD	16	4.92664e-05	3.43354	0.0161268
rno05211:Renal cell carcinoma	10	0.00228474	3.42535	0.0302842
rno05215:Prostate cancer	13	0.000388592	3.39032	0.0133469
GO:0004713~protein tyrosine kinase activity	12	0.000766176	3.38415	0.0418765
rno04662:B cell receptor signaling pathway	10	0.00280666	3.32607	0.0351651
GO:0035091~phosphatidylinositol binding	12	0.000945317	3.30161	0.0484666
rno04520:Adherens junction	10	0.004131	3.14382	0.0465835
rno04722:Neurotrophin signaling pathway	17	0.000103166	3.09641	0.0124061
GO:0043197~dendritic spine	20	2.52277e-05	3.08595	0.00268066
IPR013098:Immunoglobulin I-set	18	0.000109909	2.9847	0.0281521
rno04660:T cell receptor signaling pathway	14	0.000766751	2.97498	0.0183913
rno05222:Small cell lung cancer	11	0.00427467	2.90171	0.0406194
rno04360:Axon guidance	16	0.000412114	2.86873	0.0123916
rno04068:FoxO signaling pathway	17	0.000254498	2.86873	0.0203228
GO:0030335~positive regulation of cell migration	26	4.58948e-06	2.85488	0.00384203
rno04012:ErbB signaling pathway	11	0.00589478	2.77416	0.0498149
Voltage-gated channel	15	0.00106919	2.76319	0.0237421
rno04530:Tight junction	17	0.000417189	2.74752	0.0111574
rno05231:Choline metabolism in cancer	12	0.00424098	2.72672	0.0419489
rno05160:Hepatitis C	15	0.00136748	2.66859	0.0233765
GO:0061630~ubiquitin protein ligase activity	23	6.82336e-05	2.62072	0.0101044
rno04724:Glutamatergic synapse	13	0.00409072	2.59433	0.0483893
GO:0010468~regulation of gene expression	27	1.74335e-05	2.58621	0.00970093
rno05206:MicroRNAs in cancer	16	0.00132163	2.56782	0.0243184
GO:0000978~RNA polymerase II core promoter proximal region sequence-specific DNA binding	39	2.3765e-07	2.543	0.000106105
GO:0003713~transcription coactivator activity	20	0.000403582	2.50678	0.0295926
rno04921:Oxytocin signaling pathway	17	0.00153461	2.43842	0.024473
GO:0000981~RNA polymerase II transcription factor activity, sequence-specific DNA binding	20	0.000648741	2.41294	0.0405488
Actin-binding	17	0.00196717	2.40463	0.0332567
rno04510:Focal adhesion	22	0.000295464	2.40427	0.0177194
rno04024:cAMP signaling pathway	20	0.000788255	2.35383	0.0171988
GO:0001701~in utero embryonic development	29	5.3935e-05	2.33135	0.0199055
GO:0001077~transcriptional activator activity, RNA polymerase II core promoter proximal region sequence-specific binding	26	0.000161644	2.30939	0.0204117
rno05200:Pathways in cancer	40	1.23452e-06	2.30652	0.00029871
rno05202:Transcriptional misregulation in cancer	16	0.00447145	2.26665	0.0408542
IPR013083:Zinc finger, RING/FYVE/PHD-type	39	9.909e-06	2.18686	0.00428143
rno04014:Ras signaling pathway	22	0.00104723	2.1857	0.0209086
GO:0010628~positive regulation of gene expression	35	5.36552e-05	2.12355	0.022251
GO:0045893~positive regulation of transcription, DNA-templated	53	7.23912e-07	2.08933	0.000809248
Immunoglobulin domain	22	0.00266462	2.05018	0.0423603
rno04151:PI3K-Akt signaling pathway	30	0.000339267	2.03096	0.0162892
GO:0005794~Golgi apparatus	72	4.26306e-08	1.98574	5.66985e-06
Cell junction	39	8.90915e-05	1.98029	0.00370966
GO:0043005~neuron projection	34	0.000273199	1.97563	0.0205518
GO:0003700~transcription factor activity, sequence-specific DNA binding	65	3.40536e-07	1.95528	0.000101361
rno04010:MAPK signaling pathway	22	0.00422057	1.94941	0.0435261
Synapse	24	0.00342942	1.9333	0.0489186
GO:0000122~negative regulation of transcription from RNA polymerase II promoter	64	6.83107e-07	1.93112	0.00114526
Ion channel	24	0.00358069	1.92676	0.0486545
GO:0003682~chromatin binding	38	0.000228128	1.90515	0.020168
GO:0045944~positive regulation of transcription from RNA polymerase II promoter	86	1.47027e-08	1.89046	4.93262e-05
Zinc-finger	67	1.17153e-06	1.87532	0.000114023
GO:0008270~zinc ion binding	86	4.55851e-08	1.84084	4.07067e-05
Transcription regulation	64	4.33097e-06	1.83457	0.000316112
GO:0006351~transcription, DNA-templated	63	8.47293e-06	1.79963	0.00566923
Ion transport	39	0.000625564	1.79607	0.0151115
Transcription	66	6.97065e-06	1.78632	0.000407004
Zinc	92	1.67534e-07	1.75601	2.44596e-05
GO:0042802~identical protein binding	50	0.00017421	1.74351	0.01926
GO:0042803~protein homodimerization activity	59	0.000176326	1.65354	0.0173448
GO:0005887~integral component of plasma membrane	68	5.81982e-05	1.64846	0.0051471
GO:0005654~nucleoplasm	125	3.14363e-08	1.63675	5.57468e-06
GO:0005515~protein binding	113	3.95825e-07	1.6044	8.83641e-05
Alternative splicing	63	0.000279665	1.59605	0.00813409
Ubl conjugation	52	0.00164353	1.56418	0.0315131
GO:0003677~DNA binding	73	0.00027812	1.53062	0.0223284
DNA-binding	59	0.00155262	1.51572	0.0318888
Phosphoprotein	255	2.01874e-12	1.49733	5.89466e-10
Glycoprotein	129	1.58407e-05	1.44394	0.000770624
Transport	80	0.00171575	1.40925	0.0308534
Metal-binding	124	0.000149329	1.38536	0.00483352
Nucleus	138	0.000132286	1.3596	0.00481711
GO:0005634~nucleus	283	1.43563e-08	1.33497	3.81876e-06
GO:0016020~membrane	128	0.000590782	1.32804	0.0385365
GO:0005737~cytoplasm	302	1.09399e-08	1.31939	5.81999e-06
Coiled coil	144	0.000548407	1.30658	0.0144562

## Sheet: M
CER_M						HIP_M						FC_M
Term	Count	PValue	Fold Enrichment	Benjamini		Term	Count	PValue	Fold Enrichment	Benjamini		Term	Count	PValue	Fold Enrichment	Benjamini
GO:0005158~insulin receptor binding	8	0.000156508	6.64008	0.0175094		rno04024:cAMP signaling pathway	15	8.18456e-05	3.52036	0.0176848		Notch signaling pathway	6	0.00283027	5.94086	0.0426233
GO:0000976~transcription regulatory region sequence-specific DNA binding	10	0.000139965	5.03935	0.0182612		GO:0005794~Golgi apparatus	40	1.44063e-05	2.12011	0.00543083		GO:0005158~insulin receptor binding	8	0.000611123	5.30846	0.0411228
rno05213:Endometrial cancer	8	0.00188746	4.44953	0.0254531		GO:0005887~integral component of plasma membrane	40	0.000230052	1.86354	0.0215077		GO:0042752~regulation of circadian rhythm	11	3.93896e-05	5.15846	0.0187022
rno04370:VEGF signaling pathway	9	0.000965288	4.33829	0.018498		GO:0005654~nucleoplasm	65	8.44919e-05	1.63567	0.0158428		GO:0046332~SMAD binding	11	6.67679e-05	4.86609	0.0118543
rno05215:Prostate cancer	13	4.33902e-05	4.27256	0.00502072		Phosphoprotein	132	5.59806e-07	1.49713	0.000135464		IPR019786:Zinc finger, PHD-type, conserved site	12	4.35009e-05	4.64287	0.0140279
rno04662:B cell receptor signaling pathway	10	0.000552934	4.19158	0.0141562		GO:0005634~nucleus	145	0.000126895	1.3145	0.0158627		IPR001965:Zinc finger, PHD-type	16	2.61343e-06	4.42179	0.00338909
rno05212:Pancreatic cancer	9	0.00148311	4.06715	0.0226943								GO:0000976~transcription regulatory region sequence-specific DNA binding	10	0.000726744	4.02875	0.0423579
rno04720:Long-term potentiation	9	0.0016419	4.00458	0.0235455								GO:0030315~T-tubule	10	0.000763952	4.00632	0.0441701
rno04520:Adherens junction	10	0.000840164	3.96191	0.0175711								IPR019787:Zinc finger, PHD-finger	12	0.000185764	3.97961	0.0394235
GO:0042734~presynaptic membrane	10	0.00102335	3.88618	0.0467875								rno04917:Prolactin signaling pathway	12	0.00035676	3.67198	0.0142888
rno05211:Renal cell carcinoma	9	0.00199975	3.88504	0.0229528								rno05212:Pancreatic cancer	10	0.00164952	3.58591	0.0246604
rno04917:Prolactin signaling pathway	10	0.00102373	3.85626	0.018113								rno04720:Long-term potentiation	10	0.00184312	3.53075	0.0259198
IPR013098:Immunoglobulin I-set	17	2.62622e-05	3.52361	0.0287816								IPR011011:Zinc finger, FYVE/PHD-type	19	9.38196e-06	3.44588	0.00607508
rno04660:T cell receptor signaling pathway	13	0.000319465	3.48134	0.0147162								rno04370:VEGF signaling pathway	9	0.00414777	3.44248	0.0446909
rno05220:Chronic myeloid leukemia	9	0.00408407	3.47063	0.0358584								SM00249:PHD	16	4.92664e-05	3.43354	0.0161268
rno04722:Neurotrophin signaling pathway	15	0.000102392	3.44309	0.00788742								rno05211:Renal cell carcinoma	10	0.00228474	3.42535	0.0302842
rno04360:Axon guidance	15	0.000121491	3.38929	0.00702214								rno05215:Prostate cancer	13	0.000388592	3.39032	0.0133469
rno05222:Small cell lung cancer	10	0.00292108	3.32436	0.0290768								GO:0004713~protein tyrosine kinase activity	12	0.000766176	3.38415	0.0418765
rno04650:Natural killer cell mediated cytotoxicity	11	0.00192575	3.24634	0.0245386								rno04662:B cell receptor signaling pathway	10	0.00280666	3.32607	0.0351651
rno05206:MicroRNAs in cancer	15	0.000391371	3.03377	0.0112878								GO:0035091~phosphatidylinositol binding	12	0.000945317	3.30161	0.0484666
rno04724:Glutamatergic synapse	12	0.0019634	3.01794	0.023712								rno04520:Adherens junction	10	0.004131	3.14382	0.0465835
rno04068:FoxO signaling pathway	14	0.000789291	2.97726	0.018152								rno04722:Neurotrophin signaling pathway	17	0.000103166	3.09641	0.0124061
GO:0043197~dendritic spine	15	0.00065418	2.91464	0.0334561								GO:0043197~dendritic spine	20	2.52277e-05	3.08595	0.00268066
rno04921:Oxytocin signaling pathway	16	0.000390637	2.89219	0.0128659								IPR013098:Immunoglobulin I-set	18	0.000109909	2.9847	0.0281521
GO:0000978~RNA polymerase II core promoter proximal region sequence-specific DNA binding	34	2.42985e-07	2.7731	9.59745e-05								rno04660:T cell receptor signaling pathway	14	0.000766751	2.97498	0.0183913
GO:0061630~ubiquitin protein ligase activity	19	0.000241749	2.70801	0.0235928								rno05222:Small cell lung cancer	11	0.00427467	2.90171	0.0406194
rno05202:Transcriptional misregulation in cancer	15	0.00135584	2.67796	0.0222326								rno04360:Axon guidance	16	0.000412114	2.86873	0.0123916
Actin-binding	15	0.00155137	2.67125	0.0345797								rno04068:FoxO signaling pathway	17	0.000254498	2.86873	0.0203228
rno04024:cAMP signaling pathway	18	0.000384607	2.66972	0.0147642								GO:0030335~positive regulation of cell migration	26	4.58948e-06	2.85488	0.00384203
rno04530:Tight junction	13	0.00353929	2.64778	0.0323674								rno04012:ErbB signaling pathway	11	0.00589478	2.77416	0.0498149
GO:0007420~brain development	27	2.82022e-05	2.52836	0.026693								Voltage-gated channel	15	0.00106919	2.76319	0.0237421
GO:0001077~transcriptional activator activity, RNA polymerase II core promoter proximal region sequence-specific binding	22	0.000284315	2.44428	0.0246511								rno04530:Tight junction	17	0.000417189	2.74752	0.0111574
rno04510:Focal adhesion	17	0.00236986	2.3413	0.0258718								rno05231:Choline metabolism in cancer	12	0.00424098	2.72672	0.0419489
Synapse	23	0.000398232	2.33259	0.0153581								rno05160:Hepatitis C	15	0.00136748	2.66859	0.0233765
rno05200:Pathways in cancer	32	1.53272e-05	2.32538	0.00354961								GO:0061630~ubiquitin protein ligase activity	23	6.82336e-05	2.62072	0.0101044
Immunoglobulin domain	19	0.00237499	2.22918	0.0422014								rno04724:Glutamatergic synapse	13	0.00409072	2.59433	0.0483893
GO:0043005~neuron projection	30	0.000119859	2.19525	0.00930599								GO:0010468~regulation of gene expression	27	1.74335e-05	2.58621	0.00970093
GO:0045893~positive regulation of transcription, DNA-templated	44	2.421e-06	2.18642	0.00347776								rno05206:MicroRNAs in cancer	16	0.00132163	2.56782	0.0243184
Cell cycle	21	0.00243648	2.11541	0.0406226								GO:0000978~RNA polymerase II core promoter proximal region sequence-specific DNA binding	39	2.3765e-07	2.543	0.000106105
rno05166:HTLV-I infection	21	0.00243767	2.08715	0.0254093								GO:0003713~transcription coactivator activity	20	0.000403582	2.50678	0.0295926
Cell junction	32	0.000246188	2.04567	0.0110998								rno04921:Oxytocin signaling pathway	17	0.00153461	2.43842	0.024473
GO:0005794~Golgi apparatus	57	1.45429e-06	1.9797	0.000340246								GO:0000981~RNA polymerase II transcription factor activity, sequence-specific DNA binding	20	0.000648741	2.41294	0.0405488
rno04151:PI3K-Akt signaling pathway	23	0.0031015	1.96226	0.0295814								Actin-binding	17	0.00196717	2.40463	0.0332567
GO:0003700~transcription factor activity, sequence-specific DNA binding	51	1.27087e-05	1.91898	0.00334104								rno04510:Focal adhesion	22	0.000295464	2.40427	0.0177194
GO:0045944~positive regulation of transcription from RNA polymerase II promoter	68	6.5751e-07	1.8842	0.00189052								rno04024:cAMP signaling pathway	20	0.000788255	2.35383	0.0171988
Transcription regulation	52	2.10623e-05	1.87664	0.00190784								GO:0001701~in utero embryonic development	29	5.3935e-05	2.33135	0.0199055
GO:0006351~transcription, DNA-templated	51	4.12561e-05	1.83637	0.0292481								GO:0001077~transcriptional activator activity, RNA polymerase II core promoter proximal region sequence-specific binding	26	0.000161644	2.30939	0.0204117
Transcription	53	4.79373e-05	1.80598	0.00260445								rno05200:Pathways in cancer	40	1.23452e-06	2.30652	0.00029871
GO:0048471~perinuclear region of cytoplasm	40	0.00052652	1.79176	0.0303398								rno05202:Transcriptional misregulation in cancer	16	0.00447145	2.26665	0.0408542
GO:0005515~protein binding	99	2.76827e-08	1.75822	2.18691e-05								IPR013083:Zinc finger, RING/FYVE/PHD-type	39	9.909e-06	2.18686	0.00428143
GO:0008270~zinc ion binding	65	1.54625e-05	1.74034	0.0030492								rno04014:Ras signaling pathway	22	0.00104723	2.1857	0.0209086
GO:0005887~integral component of plasma membrane	57	6.18207e-05	1.74012	0.00576988								GO:0010628~positive regulation of gene expression	35	5.36552e-05	2.12355	0.022251
GO:0003677~DNA binding	65	2.91047e-05	1.70476	0.00458805								GO:0045893~positive regulation of transcription, DNA-templated	53	7.23912e-07	2.08933	0.000809248
Zinc-finger	48	0.000507117	1.69148	0.0152132								Immunoglobulin domain	22	0.00266462	2.05018	0.0423603
Zinc	69	4.36482e-05	1.65811	0.00296375								rno04151:PI3K-Akt signaling pathway	30	0.000339267	2.03096	0.0162892
Ubl conjugation	43	0.00209712	1.62845	0.0399663								GO:0005794~Golgi apparatus	72	4.26306e-08	1.98574	5.66985e-06
Alternative splicing	50	0.00131855	1.59478	0.0320992								Cell junction	39	8.90915e-05	1.98029	0.00370966
DNA-binding	49	0.00165822	1.58484	0.034128								GO:0043005~neuron projection	34	0.000273199	1.97563	0.0205518
Glycoprotein	111	1.80376e-06	1.56425	0.000245281								GO:0003700~transcription factor activity, sequence-specific DNA binding	65	3.40536e-07	1.95528	0.000101361
GO:0005654~nucleoplasm	94	1.82528e-05	1.55002	0.00213332								rno04010:MAPK signaling pathway	22	0.00422057	1.94941	0.0435261
Transport	69	0.000443547	1.53028	0.0149708								Synapse	24	0.00342942	1.9333	0.0489186
Phosphoprotein	204	1.9421e-10	1.5081	5.28251e-08								GO:0000122~negative regulation of transcription from RNA polymerase II promoter	64	6.83107e-07	1.93112	0.00114526
												Ion channel	24	0.00358069	1.92676	0.0486545
												GO:0003682~chromatin binding	38	0.000228128	1.90515	0.020168
												GO:0045944~positive regulation of transcription from RNA polymerase II promoter	86	1.47027e-08	1.89046	4.93262e-05
												Zinc-finger	67	1.17153e-06	1.87532	0.000114023
												GO:0008270~zinc ion binding	86	4.55851e-08	1.84084	4.07067e-05
												Transcription regulation	64	4.33097e-06	1.83457	0.000316112
												GO:0006351~transcription, DNA-templated	63	8.47293e-06	1.79963	0.00566923
												Ion transport	39	0.000625564	1.79607	0.0151115
												Transcription	66	6.97065e-06	1.78632	0.000407004
												Zinc	92	1.67534e-07	1.75601	2.44596e-05
												GO:0042802~identical protein binding	50	0.00017421	1.74351	0.01926
												GO:0042803~protein homodimerization activity	59	0.000176326	1.65354	0.0173448
												GO:0005887~integral component of plasma membrane	68	5.81982e-05	1.64846	0.0051471
												GO:0005654~nucleoplasm	125	3.14363e-08	1.63675	5.57468e-06
												GO:0005515~protein binding	113	3.95825e-07	1.6044	8.83641e-05
												Alternative splicing	63	0.000279665	1.59605	0.00813409
												Ubl conjugation	52	0.00164353	1.56418	0.0315131
												GO:0003677~DNA binding	73	0.00027812	1.53062	0.0223284
												DNA-binding	59	0.00155262	1.51572	0.0318888
												Phosphoprotein	255	2.01874e-12	1.49733	5.89466e-10
												Glycoprotein	129	1.58407e-05	1.44394	0.000770624
												Transport	80	0.00171575	1.40925	0.0308534
												Metal-binding	124	0.000149329	1.38536	0.00483352
												Nucleus	138	0.000132286	1.3596	0.00481711
												GO:0005634~nucleus	283	1.43563e-08	1.33497	3.81876e-06
												GO:0016020~membrane	128	0.000590782	1.32804	0.0385365
												GO:0005737~cytoplasm	302	1.09399e-08	1.31939	5.81999e-06
												Coiled coil	144	0.000548407	1.30658	0.0144562

## Sheet: F
CER_F						HIP_F						FC_F
Term	Count	PValue	Fold Enrichment	Benjamini		Term	Count	PValue	Fold Enrichment	Benjamini		Term	Count	PValue	Fold Enrichment	Benjamini
rno05215:Prostate cancer	10	0.000149007	5.02324	0.0107211		GO:0030511~positive regulation of transforming growth factor beta receptor signaling pathway	9	2.56694e-05	6.86391	0.0135128		GO:0042734~presynaptic membrane	8	0.000167987	6.81008	0.0252129
rno04724:Glutamatergic synapse	10	0.00109199	3.84387	0.0387447		GO:0042974~retinoic acid receptor binding	7	0.000712412	6.07221	0.043479		rno04724:Glutamatergic synapse	10	4.66729e-05	5.83208	0.00924512
GO:0030335~positive regulation of cell migration	18	4.97888e-06	3.83955	0.0116371		Notch signaling pathway	7	0.00117892	5.59467	0.0200464		rno04024:cAMP signaling pathway	12	0.000135408	4.12732	0.0133837
rno04068:FoxO signaling pathway	11	0.000945922	3.57537	0.0402404		GO:0046332~SMAD binding	15	3.87796e-07	5.35783	0.000128999		Synapse	14	0.000652088	3.09337	0.0452572
rno04024:cAMP signaling pathway	15	0.000119262	3.40035	0.0128574		GO:0010494~cytoplasmic stress granule	10	8.47041e-05	5.2122	0.00598567		Cell junction	18	0.000941975	2.50699	0.0489454
rno04151:PI3K-Akt signaling pathway	20	0.000208011	2.60794	0.0112223		GO:0042752~regulation of circadian rhythm	13	7.31823e-06	4.95727	0.00541543		GO:0005794~Golgi apparatus	31	2.18448e-05	2.35844	0.00661888
rno05200:Pathways in cancer	23	7.83466e-05	2.55453	0.0168582		GO:0030315~T-tubule	12	0.000178117	3.9503	0.00913991		GO:0005887~integral component of plasma membrane	31	0.000220425	2.07302	0.0220912
Cell junction	24	0.000236548	2.36957	0.0187481		GO:0017148~negative regulation of translation	13	0.000154127	3.71795	0.0400238		Glycoprotein	56	6.794e-05	1.71935	0.0143675
GO:0005794~Golgi apparatus	41	6.14838e-06	2.17311	0.00230299		rno04520:Adherens junction	14	0.000102748	3.604	0.00512448		Phosphoprotein	89	0.000224111	1.43345	0.0235878
GO:0045944~positive regulation of transcription from RNA polymerase II promoter	46	1.89179e-05	1.96435	0.0219928		IPR001965:Zinc finger, PHD-type	16	3.41706e-05	3.56389	0.0254693
GO:0005887~integral component of plasma membrane	41	0.000112506	1.91012	0.00840289		GO:0043197~dendritic spine	27	6.94088e-08	3.42315	7.87092e-06
GO:0005515~protein binding	62	3.01552e-05	1.71413	0.0187892		GO:0004713~protein tyrosine kinase activity	15	0.000102651	3.41562	0.0101928
GO:0005654~nucleoplasm	65	8.44919e-05	1.63567	0.00789016		rno04720:Long-term potentiation	11	0.00206578	3.18023	0.0255178
Glycoprotein	72	0.000128795	1.56707	0.0153376		rno04370:VEGF signaling pathway	10	0.00406683	3.13205	0.039932
Phosphoprotein	135	6.56298e-08	1.54136	1.5751e-05		GO:0035091~phosphatidylinositol binding	14	0.000491499	3.11016	0.03218
GO:0016020~membrane	75	0.000340892	1.49544	0.021084		GO:0019903~protein phosphatase binding	15	0.000328703	3.07022	0.0231632
GO:0005634~nucleus	147	5.41699e-05	1.33263	0.00674854		rno05222:Small cell lung cancer	14	0.000619529	3.02404	0.011847
GO:0005737~cytoplasm	158	2.84689e-05	1.32658	0.00532377		rno04917:Prolactin signaling pathway	12	0.00186781	3.00676	0.0256319
						rno04662:B cell receptor signaling pathway	11	0.00324886	2.99587	0.034753
						rno05215:Prostate cancer	14	0.000692694	2.98968	0.0114825
						Tyrosine-protein kinase	14	0.000939162	2.91896	0.0191697
						GO:0016605~PML body	13	0.00158678	2.90394	0.046285
						rno04068:FoxO signaling pathway	21	2.92241e-05	2.90175	0.0036464
						GO:0042787~protein ubiquitination involved in ubiquitin-dependent protein catabolic process	19	0.00012118	2.82741	0.0400493
						rno04360:Axon guidance	19	0.000131752	2.78948	0.0046947
						rno04530:Tight junction	21	5.50505e-05	2.77914	0.00343484
						rno04722:Neurotrophin signaling pathway	18	0.000333801	2.68461	0.00693121
						GO:0030335~positive regulation of cell migration	30	2.37146e-06	2.6786	0.00219711
						GO:0061630~ubiquitin protein ligase activity	29	3.84808e-06	2.66809	0.000767784
						rno05206:MicroRNAs in cancer	20	0.000185551	2.62829	0.00578222
						rno04931:Insulin resistance	15	0.00194465	2.56258	0.0252872
						Voltage-gated channel	17	0.0011015	2.52783	0.0198332
						rno04670:Leukocyte transendothelial migration	16	0.00163291	2.50564	0.0237466
						rno04921:Oxytocin signaling pathway	21	0.000291488	2.46649	0.0066038
						rno04724:Glutamatergic synapse	15	0.00296103	2.45117	0.0331365
						rno04660:T cell receptor signaling pathway	14	0.00454451	2.43604	0.0428516
						GO:0003713~transcription coactivator activity	24	0.000135592	2.42888	0.0122274
						rno04510:Focal adhesion	27	4.37222e-05	2.41615	0.00363697
						GO:0016477~cell migration	26	7.37663e-05	2.41572	0.0299515
						rno05200:Pathways in cancer	51	6.80267e-09	2.40805	1.70067e-06
						Lipid-binding	15	0.00387472	2.39772	0.0450907
						GO:0001077~transcriptional activator activity, RNA polymerase II core promoter proximal region sequence-specific binding	33	9.73606e-06	2.36673	0.00138713
						GO:0010468~regulation of gene expression	30	3.4243e-05	2.33665	0.015755
						rno05160:Hepatitis C	16	0.00334046	2.33082	0.0342543
						rno05202:Transcriptional misregulation in cancer	20	0.00091139	2.32003	0.014146
						rno04120:Ubiquitin mediated proteolysis	17	0.00295371	2.28192	0.0346024
						GO:0042127~regulation of cell proliferation	29	8.03647e-05	2.26841	0.0293764
						rno04024:cAMP signaling pathway	23	0.000630297	2.21652	0.0111957
						GO:0000978~RNA polymerase II core promoter proximal region sequence-specific DNA binding	42	2.78343e-06	2.21127	0.000694226
						rno04014:Ras signaling pathway	27	0.000214356	2.1965	0.00593727
						GO:0005913~cell-cell adherens junction	30	0.000129285	2.17343	0.00730413
						Actin-binding	19	0.00297132	2.16936	0.0428411
						rno04010:MAPK signaling pathway	29	0.000244486	2.10415	0.00609426
						GO:0043005~neuron projection	44	6.16631e-06	2.1008	0.000582549
						GO:0001701~in utero embryonic development	32	0.000147103	2.09186	0.0411148
						GO:0014069~postsynaptic density	26	0.000940418	2.04984	0.0349396
						Repressor	22	0.00325	2.00952	0.0446925
						Cell junction	49	6.16766e-06	2.00834	0.00047634
						rno04151:PI3K-Akt signaling pathway	36	0.000105955	1.99564	0.00440531
						IPR013083:Zinc finger, RING/FYVE/PHD-type	44	2.43617e-05	1.98855	0.0361183
						GO:0045202~synapse	31	0.000500337	1.97851	0.0233695
						Ion channel	30	0.000847598	1.94409	0.0185416
						GO:0000122~negative regulation of transcription from RNA polymerase II promoter	79	2.23044e-08	1.93833	4.13738e-05
						GO:0010628~positive regulation of gene expression	39	0.000146713	1.92411	0.0443488
						GO:0045893~positive regulation of transcription, DNA-templated	60	1.77837e-06	1.92334	0.00219683
						GO:0005794~Golgi apparatus	84	1.80534e-08	1.90359	5.11812e-06
						Immunoglobulin domain	25	0.00382181	1.88056	0.0462256
						GO:0019901~protein kinase binding	45	7.80051e-05	1.87157	0.00861293
						Zinc-finger	82	9.4588e-08	1.85265	9.74252e-06
						GO:0045944~positive regulation of transcription from RNA polymerase II promoter	102	3.74713e-09	1.82323	1.39018e-05
						GO:0003682~chromatin binding	45	0.00014446	1.82166	0.0119433
						Ion transport	49	7.58672e-05	1.82152	0.00260148
						Synapse	28	0.00330952	1.82064	0.0435592
						GO:0008270~zinc ion binding	105	2.52902e-09	1.81475	2.52396e-06
						Cell cycle	28	0.00362867	1.80838	0.0457257
						GO:0005925~focal adhesion	38	0.000658469	1.80058	0.0263241
						Zinc	114	4.1755e-09	1.7564	6.45115e-07
						GO:0003700~transcription factor activity, sequence-specific DNA binding	72	4.52105e-06	1.7488	0.00075172
						GO:0042802~identical protein binding	61	4.56978e-05	1.71749	0.00568471
						Transcription regulation	74	7.79267e-06	1.71224	0.000481473
						GO:0006351~transcription, DNA-templated	73	1.15235e-05	1.69565	0.0071001
						GO:0030425~dendrite	43	0.00116605	1.67744	0.0381664
						GO:0043025~neuronal cell body	48	0.000651284	1.6679	0.0280154
						Transcription	76	1.67257e-05	1.66038	0.000645828
						Alternative splicing	81	9.25987e-06	1.65642	0.000476772
						GO:0048471~perinuclear region of cytoplasm	54	0.00103499	1.57827	0.0360313
						GO:0005654~nucleoplasm	146	2.83126e-08	1.57083	5.35107e-06
						GO:0005887~integral component of plasma membrane	78	0.000114803	1.5537	0.00720693
						GO:0005515~protein binding	134	3.67719e-07	1.5362	0.000183475
						GO:0006355~regulation of transcription, DNA-templated	86	0.000179459	1.49348	0.0434192
						Ubl conjugation	61	0.00222696	1.48112	0.0338585
						GO:0003677~DNA binding	87	0.000246996	1.47291	0.0187853
						DNA-binding	71	0.00107768	1.47233	0.0206087
						GO:0005829~cytosol	123	2.06923e-05	1.45155	0.00167469
						Phosphoprotein	301	1.00358e-11	1.42666	3.10108e-09
						Transport	99	0.000483311	1.4077	0.0114249
						Metal-binding	155	1.28869e-05	1.39782	0.000568707
						GO:0005737~cytoplasm	376	4.87497e-12	1.34977	2.76412e-09
						Glycoprotein	148	0.000178622	1.33721	0.0055047
						Nucleus	163	0.000347604	1.29628	0.00971866
						GO:0005634~nucleus	333	4.06814e-08	1.29072	5.76658e-06
						Cytoplasm	162	0.000469063	1.28939	0.0120085
						GO:0016020~membrane	149	0.00140638	1.27025	0.043364
						Coiled coil	169	0.0021729	1.23777	0.0347582
